# Supplementary material for: A Four-Channel Millifluidic Electrochemical Flow Reactor for Parallel Screening of Cathodically Active Microbial Communities
Source: Micromachines (Basel). 2026 May 27;17(6):664. doi: 10.3390/mi17060664 (PMC13303757; doi:10.3390/mi17060664)
Supplement: Supplementary file 1 [file micromachines-17-00664-s001.zip]

Archive with 1 entries (1 files):
- micromachines-4276732-supplementary.pdf
